# Supplementary material for: An aging-related immune landscape in the hematopoietic immune system
Source: Immun Ageing. 2024 Jan 2;21:3. doi: 10.1186/s12979-023-00403-2 (PMC10759628; doi:10.1186/s12979-023-00403-2)
Supplement: Supplementary file 8 — Additional file 8: Table S1. List of pathway-related genes. [file 12979_2023_403_MOESM8_ESM.xlsx]

## Sheet: Sheet1
SASP	GOBP_POSITIVE_REGULATION_OF_LYMPHOCYTE_DIFFERENTION	GOBP_POSITIVE_REGULATION_OF_MYELOID_CELL_DIFFERENTION	Hif1a_targeted_gene_set
Apc11	Il4i1	Isg15	Ifitm2
Cc2	Pik3r6	Tmem64	Ifitm1
Cdkn1a	Nckap1l	Evi2b	Steap4
Ehmt1	Il1rl2	Nckap1l	Il4ra
H2ac20	Actb	Acvr1b	Picalm
H2az2	Ada	Acvr2a	mpt
H2bc17	Adam8	Zfp36l1	Slc2a1
H2bc8	Ap3b1	Car2	Chac2
H3c13	Ap3d1	Casp8	Fth1
H3c8	Rhoa	Runx1	Trim30a
H4c2	Bad	Cd4	Gcnt2
Il1a	Bcl6	Ccr1	Cxcl2
Rela	Runx1	Ccr1l1	Selplg
Ubc	Runx3	Creb1	Stfa2
Apc15	Cbfb	Csf1	Prok2
Cdc16	Cd1d1	Csf1r	Cxcr1
Cdkn1b	Cd83	Csf3	Ctsd
Ehmt2	Socs1	Dlk1	Cxcr2
H2ac4	Ccr2	Fadd	Thbs1
H2bc1	Ccr7	Fes	Malat1
H2bc21	Egr3	Fos	Gpr146
H2bc9	Flt3l	Gata1	Bcl3
H3c14	Xrcc6	Gata2	Mov10
H4c1	Gas6	Gfi1b	Gng2
H4c3	Gata3	Gs	Phyh
Il6	Gli3	Hcls1	Arg2
Rps27a	Lilrb4b	Hif1a	Rnf25
Ube2c	Lilrb4a	Hmgb1	Tlr4
Apc16	H2.Aa	Hoxa5	Mcl1
Cdc23	H2.DMa	Prmt1	Upp1
Cdkn2a	Hlx	Hsf1	Junb
Fos	Hsp90aa1	Hspa1b	Sema6b
H2ac6	Ifng	Id2	Si1
H2bc10	Ihh	Ifng	Csf3r
H2bc26	Cd74	Cd74	Fbxl5
H3-3a	Il10	Il12b	Stfa2l1
H3c15	Il12a	Il17a	Mvp
H4c11	Il15	Il3	Sell
H4c4	Il15ra	Il5	Sdcbp
Jun	Il18	Inhba	Basp1
Rps6ka1	Il2	Inpp5d	Slc16a3
Ube2d1	Il2ra	Itgam	Sesn2
Apc2	Il2rg	Itgb3	Il1r2
Cdc26	Il4	Jag1	Sbno2
Cdkn2b	Il4ra	Jun	Il15
Fzr1	Il6	Lef1	Chsy1
H2ac7	Il7	Lep	Dpp7
H2bc11	Il7r	Lif	Txnip
H2bc3	Inpp5d	Ppargc1b	H2-D1
H3-3b	Irf1	Kitl	Tbc1d14
H3c2	Lck	Mpl	Acad12
H4c12	Lef1	Nedd9	Litaf
H4c5	Lgals9	Ninj1	S100a6
Loc102724334	Anxa1	Notch2	Ensa
Rps6ka2	Cd46	Prkca	Ggt5
Ube2e1	Mdk	Pou4f1	Wdfy2
Apc1	Mmp14	Pou4f2	Csf2rb
Apc7	Pck1	Med1	Tpd52
Cdk4	Prkcz	Ppp3ca	Rhoc
Cebpb	Pnp	Prkdc	Golga2
H2ac18	Prkdc	Hspa1a	Clec4e
H2ax	Ptprc	Rb1	Snx18
H2bc14	Ripk2	Ripk1	Anxa2
H2bc6	Rag1	Scin	Rnf149
H3c11	Rara	Ccl3	Ube2h
H3c6	Rasgrp1	Ccl5	Tbc1d15
H4c15	Sart1	Ccl9	Sp23
H4c9	Foxp3	Stat1	Btg2
Mapk7	Spi1	Stat3	Pim1
Uba52	Shh	Stat5a	Ptprc
Apc10	Smarca4	Stat5b	Trim30b
Cc1	Smarcb1	Trib1	Treml4
Cdk6	Smarcc1	Tal1	Gda
Cxcl8	Sox12	Kat7	Sirpb1b
H2ac19	Sox13	Rcor1	Sfxn5
H2az1	Sox4	Tgfb1	Atp6v1g1
H2bc15	Klhl25	Thpo	Socs3
H2bc7	Stat5a	Klf10	Jmjd1c
H3c12	Stat5b	Tnf	Lrg1
H3c7	Syk	Tnfsf11	rf
H4c16	Zfp609	Traf6	Gri
Igfbp7	Nlrp3	Tyrobp	Irf1
Nfkb1	Tgfb1	Ankrd54	Ppp1r3b
Ubb	Tgfbr2	Brd1	Osbpl9
Apc5	Cd27	Rab7b	Ly96
Cdk2	Tnfsf9	Ikzf1	Emilin2
Cdkn2d	Tnfsf4	Pla2g3	Cebpb
H2ac14	Vnn1	Gpr68	Tspo
H2aj	Wnt10b	Ets1	Gpatch3
H2bc13	Xbp1	Hax1	Arhgef12
H2bc5	Zap70	Mapk14	Lamp2
H3c10	Zbtb7b	Ror2	Tgfbi
H3c4	Ambra1	Abcb10	Klhl2
H4c14	Shb	Foxo3	Hdc
H4c8	Pcid2	Gsk3b	Sec14l1
Mapk3	Carmil2	Tesc	Gramd1a
Stat3	Zbtb16	Il20	Tlr1
Ventx	Btn2a2	Cd101	Gcnt1
Apc4	Arid1b	Pithd1	Fyb
Cdc27	Malt1	Fam210b	Neurl3
Cdkn2c	Ccl19	Ctnnbip1	Map1lc3b
H2ab1	Nfkbid	Mturn	Eid1
H2ac8	Tox	Tescl	Trps1
H2bc12	Axl	Mir223	Fam120b
H2bc4	Zbtb1	Ocstamp	Ptpn1
H3c1	Brd7	Asxl2	Dck
H3c3	Gimap5	Dcstamp	Gmfb
H4c13	Itpkb	Il34	Stat3
H4c6	Atp11c	Il23a	Tarm1
Mapk1	Zmiz1	Trem2	Rnf216
Rps6ka3	Actl6a	Slc9b2	Fam32a
Ube2s	Socs5	Hmgb2	Sipa1l1
	Smarce1	Smap1	Lnpep
	Ppp2r3c	Kdm1a	Nbeal1
	Il21		Ddhd1
	Dusp10		Gigyf2
	Skint1		D1Ertd622e
	Pbrm1		Tgs1
	Smarcd3		Ddr1
	Nkap		Retnlg
	Smarca2		Igfbp6
	Tespa1		Pcyt1a
	Smarcc2		Lyst
	Il36b		Apbb1ip
	Phf10		Gnb5
	Mir326		App
	Vsir		Rnf44
	Sash3		Stfa3
	Cyld		Nlrp12
	Rhoh		Clec4d
	Arid2		Blcap
	Nfkbiz		Tnfaip2
	Kat5		Arid5a
	Gimap3		Slc2a6
	Il23a		Slc25a30
	Actl6b		Nktr
	Smarcd2		Atp6v1h
	Smarcd1		Spopl
	Arid1a		Rbm47
			Ddx6
			Lcp1
			Samd9l
			Ttpal
			Trip4
			Itfg2
			Dclre1c
			Nfkbia
			Klf3
			Hist3h2ba
			Slc9a6
			Cdkn1b
			Zfp703
			Eif4ebp1
			Ammecr1l
			Fcrl1
			Ltv1
			Cyp4f18
			Ubap1
			Mxd1
			Casp4
			Trp53inp1
			Qrich1
			Cyth4
			Ankrd33b
			Nfil3
			Rrbp1
			Smurf1
			Rnf125
			Cdc14a
			Tubb6
			Zdhhc9
			Atp11a
			Asb7
			Ppp1r3d
			Slfn1
			2023-03-07
			Klrd1
			Slfn4
			Gclm
			Exosc7
			Sycp2
			Med15
			Map2k3
			Vps13b
			Ace
			Pmvk
			Il1b
			Ccr9
			Cpd
			Tcf25
			Hist1h3d
			Lrrc25
			Zyx
			Ogt
			Tiparp
			Kcnj2
			Akt2
			Ulk1
			Prr13
			Zfp280c
			Ablim1
			Bnip3
			Zfp260
			Spsb3
			Ypel3
			Arl5a
			Hrh2
			Il7r
			Myd88
			Mpzl3
			Map3k8
			Dennd3
			Smyd3
			As1
			Rufy4
			Alox5ap
			Tnfsf14
			St3gal4
			Hip1
			Stfa1
			Spata2
			Tle1
			Gpcpd1
			Pccb
			Pcnx
			Lrp8
			Traip
			Ppfia4
			Lmnb1
			Zfp281
			Fam3a
			Ube2w
			Itpkb
			Ano6
			Kif4
			Caml
			Rnf115
			Kp6
			Ing3
			Tlr2
			Txn1
			Tmed8
			Rb1cc1
			Hebp1
			Mmgt1
			Sdc3
			Ston2
			Hist2h2aa1
			Mpi
			Srgn
			Aldoa
			Qpctl
			Csrnp1
			Prr5l
			Atxn1
			Hist1h2bc
			Il10rb
			Timm9
			Clec9a
			Ifngr2
			Il1rap
			Ahctf1
			Rasal3
			Zfp871
			Cep63
			Tbpl1
			Fbxw2
			Adipor1
			Cr2
			Pgm2
			Pacsin1
			Rab20
			Tprkb
			G0s2
			Fas
			Dock7
			Por
			Paqr9
			Glud1
			Qsox1
			Gpr35
			Rbm26
			Lyn
			Tmf1
			Ankrd37
			Slamf9
			Tmod3
			Pten
			AW112010
			Ddi2
			Mctp2
			Wdr11
			Rara
			Abcg1
			Acox3
			Asnsd1
			Smox
			Il1f9
			Chd7
			Esrra
			Slc8a1
			Nfe2l2
			Ddx5
			Hck
			Il13ra1
			Dusp6
			Klhl12
			Acta2
			Tmem154
			Siglece
			Vps35
			Rtp4
			Csf2rb2
			Sat1
			Ctdp1
			H2-T23
			Nr1h2
			Parp2
			Arap1
			1700096K18Rik
			Usp25
			Atp8a1
			Slc16a9
			1110065P20Rik
			Iqgap1
			Prkca
			Tgoln1
			Pdlim2
			Eme1
			Slc25a25
			Lsg1
			Yars2
			Cisd2
			Zc3h12c
			Casc3
			Xpr1
			Usp22
			Polr1a
			Ints1
			Arf4
			Mavs
			Tgfbr2
			Fbxo46
			Dmxl2
			4933408B17Rik
			Cblb
			Card11
			Rnf113a2
			Hpgd
			Jakmip1
			Cntrob
			Ip6k1
			Bsdc1
			Hivep3
			Ermp1
			Med29
			Wdr61
			Fbrsl1
			Ltbr
			Cd53
			Creb3
			Ier3
			Sae1
			Slc36a4
			Rgs3
			E2f1
			Nr2c2
			Sc5d
			Oasl2
			Sgpl1
			Cela1
			Rfc2
			Thumpd3
			Atg3
			Tle3
			Jup
			Olfm1
			Cwf19l1
			Itga9
			Insig1
			Asap1
			Trpm2
			Twf1
			Rhov
			Mecp2
			Slc45a3
			Setd3
			Mboat1
			5830432E09Rik
			Cd93
			Gpr132
			Stat6
			Pikfyve
			Fosl2
			Akap12
			Stk38l
			Rgs10
			Cd14
			Txndc5
			Nr2f6
			Batf3
			Gcdh
			Rnf169
			Bhlhe40
			Abcg3
			Hook3
			Cyfip1
			Etohd2
			Specc1l
			Cnnm4
			Eps8
			Slc48a1
			Tacstd2
			Prdm4
			Gbp7
			Herc1
			Hemgn
			Tor2a
			Dip2b
			Fuca1
			Trub2
			Gpank1
			Comtd1
			Zmiz2
			Sec22a
			Dtnb
			Wdfy3
			Hpgds
			Gfra2
			Fpr1
			Klra17
			6430531B16Rik
			Csde1
			Lcor
			Dcaf5
			Alox15
			Zfp467
			Ddx23
			Pgrmc1
			Ddx47
			Chaf1b
			Arhgef2
			Crbn
			Srpk1
			Kif1b
			Cds2
			Rmnd5a
			Dnpep
			Tnfrsf23
			Zfp653
			Selp
			Dtx3
			Zfand3
			Osm
			C1qc
			Xpnpep3
			Rnf34
			Ptger4
			Arl5b
			Lyz1
			Ctsb
			Slc35f5
			A630001G21Rik
			Slc9a8
			Kdm2a
			Tmem38a
			Acsl3
			Tes
			Hbp1
			Akap7
			Zfand5
			Fbxl12
			Atp13a2
			Pnrc1
			Ampd3
			Clec4n
			Bcl2l1
			Bmpr1a
			Trf
			S1pr1
			Ccl6
			a20
			Haus2
			Gm14548
			Mafb
			Cnn3
			Mad1l1
			Cd4
			Stx16
			Galnt6
			Sertad1
			Ear2
			Ankrd11
			Vps13c
			Ms4a8a
			Rad23b
			Cxcl3
			Fut4
			Hectd3
			Isca1
			Fanca
			Zfp36
			Hes1
			Ngly1
			Shisa5
			Tmem65
			Fgr
			Arid3b
			Gtf2ird1
			Uxs1
			Tmem63b
			Asph
			U2af2
			C6
			Slc12a2
			Rfng
			Apobec3
			Rassf4
			Clock
			Zfp692
			Morf4l1
			4930579G24Rik
			Jun
			Pira2
			Man2c1
			Lpcat2
			3110009E18Rik
			Dhrs9
			Lgals8
			Cd300lf
			Pphln1
			0610040J01Rik
			Hnmt
			Tlr13
			Acot1
			Pax5
			Eepd1
			Ydjc
			Sap30bp
			Znhit6
			Idi1
			Mkrn2
			AI504432
			Arrdc3
			1700017B05Rik
			Ubac2
			Rrn3
			Fcho2
			Djc13
			Kiss1r
			Styx
			Fam114a1
			Pigf
			Tmem109
			Bpnt1
			Cd164
			Dus3l
			Grhpr
			Dock2
			glu
			Ddit3
			Tcf12
			Dhx38
			Il1rn
			Galnt11
			Zfp787
			Dhx34
			Prpf18
			Ccr5
			Nt5c2
			2310015A10Rik
			Ahi1
			Mbtps2
			Apc
			Rreb1
			Paf1
			Hmgcl
			Mrgpra2b
			Fbxl3
			Rchy1
			Slc39a1
			Rab23
			Zc3hav1
			Rell1
			Orc3
			Bin1
			Blnk
			Entpd7
			Gatad2a
			Galnt4
			Arfrp1
			Rit1
			Cadm1
			Mthfr
			Ppp6r1
			Aifm1
			Neat1
			Uqcrh
			Nudt2
			Slc6a6
			Dhcr7
			Plk3
			Ppm1h
			Mef2a
			Slc15a3
			Hmg20b
			Rhog
			Hist1h3a
			Malt1
			Commd10
			Furin
			Lrba
			Rps9
			Kc2
			Tmem161a
			Ppard
			Cd84
			Tcea1
			C5ar1
			Fxyd5
			Maff
			Zfp831
			Elovl1
			C87436
			Prdm1
			Sec11c
			Pgs1
			Spic
			Zbtb4
			Rad54b
			Eno1
			Eif2ak4
			Rabggta
			Cytip
			Slc10a7
			Tcta
			Rngtt
			Il18
			Lfng
			Atf6
			Itm2c
			Zfp366
			Zc3h6
			Mtr
			Cd44
			Ccno
			Itgad
			Itk
			Dbp
			Slc7a6
			Bcl2l13
			Trim41
			Tnfrsf26
			Pag1
			Plcb1
			Cmah
			Oas1a
			Rhbdf2
			Wdr92
			Bach1
			Scamp1
			Ms4a6b
			Cd22
			Nipbl
			Zfp110
			G13
			Chd2
			Clk3
			Kdm6a
			Slc35d1
			Jak1
			Gpr137
			Fabp5
			Zfp839
			Coq6
			Hes6
			Lman2l
			Zhx2
			Rpgrip1
			Sntb2
			Emilin1
			Zfp644
			Asprv1
			Mink1
			Ppcs
			Phf21a
			Stab2
			Arfip1
			Gapdh
			Dennd4a
			Samd4b
			Mafk
			Zkscan14
			Suds3
			Nt5c3
			Guca1a
			Zswim6
			Pan2
			Pbxip1
			Il2rg
			Sema4a
			Hcls1
			Slc38a10
			Afmid
			Ncor1
			Tmem68
			2700049A03Rik
			Tmem192
			Zfp36l1
			Ccndbp1
			Avpi1
			Sh2d3c
			Tspyl1
			Rab8b
			Zdhhc20
			Csk
			Dtl
			Chd8
			Mrps34
			Bcr
			Zfp809
			Abcb7
			Tubg1
			Casp1
			Stard3
			Ddx60
			Sirt1
			Pdlim1
			Ccr1
			Senp2
			Arhgap24
			Higd1a
			Ptprs
			Ifrd2
			Tprn
			Pdcd2l
			Pou2af1
			Ndfip1
			Ndel1
			2810004N23Rik
			Creg1
			Ppp1r2
			Tubgcp5
			Phf23
			Hspd1
			Cd300lb
			Enc1
			Cdk17
			Slc18a2
			Commd2
			Etv3
			Psmd12
			Gm5150
			Parp16
			Zdhhc3
			Spast
			Bst1
			Hist1h2bf
			Tube1
			Hmox1
			Timp2
			Pus1
			Ipo8
			Cdan1
			Atp6v0a1
			Chchd1
			Mgat4a
			Lonp2
			Pgap2
			Zc3h10
			Rnf19b
			Adam19
			Rnf145
			Azin1
			Fmo5
			Hsh2d
			Aebp2
			Cib1
			Alkbh6
			Cdk14
			Wdr37
			Erlin1
			Bmp2k
			Dock4
			E330009J07Rik
			Ctsc
			Rfxank
			BC005624
			Prkaa1
			Prr7
			Mrpl46
			Ankrd49
			Icmt
			Hnrnph2
			Il6
			Myo9a
			Slc30a5
			BC055324
			Car1
			Clcn5
			Lair1
			Gripap1
			Itpr2
			Ccl3
			L3mbtl3
			Mrpl35
			Alkbh4
			Apex2
			Tmem173
			f1
			Wdr13
			Lysmd3
			Slc38a6
			v2
			Rgl1
			Snx10
			Nom1
			Hs2st1
			Tbl1xr1
			Hdlbp
			Aak1
			Egr3
			Dlgap4
			Cd180
			Fc
			Dcakd
			Mtus1
			Bace1
			Ncstn
			Ggps1
			Tgm1
			Sdf2l1
			Sra1
			Nolc1
			Taf7
			Arhgap15
			Brms1
			Pdcl
			Gpr183
			Thrap3
			Rtkn2
			Mboat7
			Ttc5
			Spg11
			Slc25a37
			Pxk
			Stim2
			Ptms
			Dazap2
			Kdm5c
			Ptprj
			Ddb2
			Hacl1
			Snx5
			Plek
			AI413582
			Nudcd3
			Myof
			Bach2
			Ndfip2
			Eif1
			Impact
			Cd101
			Mgrn1
			St8sia4
			Cdkn2aip
			Paip2b
			Foxp4
			Cd38
			Crlf2
			Ppm1d
			Prss34
			Gpr171
			Chfr
			Nek6
			Pip5k1c
			Nxt2
			Cdkn2d
			Hdac6
			Dcaf8
			Commd9
			Polr1c
			Mfsd11
			AB124611
			Erlec1
			Amfr
			Per1
			Cd86
			Lck
			Apba1
			Zfp512
			Rusc1
			Tmub2
			Eif3i
			Vwa5a
			Zzef1
			Smarca4
			Tspan33
			Polr3a
			Atp6v1a
			Sema7a
			Cmas
			Tnfrsf1a
			Prr3
			Raph1
			Ttc3
			Usp9x
			Nup62
			Zfp277
			Dmkn
			Acbd3
			S100a11
			Fdxr
			Ube2d3
			Dusp1
			Cand1
			Fam122a
			Thada
			Kat1
			Pdlim7
			Sgms1
			Rhoq
			Djc24
			Dennd1c
			Ctsl
			Relt
			Sag
			Stau1
			Nfkb2
			Gstp1
			Acvr1b
			Anks1
			Mrps25
			Spr
			2610001J05Rik
			Prrc1
			Dennd1a
			Stx7
			Hivep2
			Telo2
			Dmwd
			Dbndd2
			Atg4b
			Alcam
			Ppt2
			Fbrs
			Slpi
			Atf2
			2023-09-01
			Kdsr
			Tmem141
			Zeb2
			Ppp1r13b
			Atp1b1
			Wdr33
			Man1c1
			Ftsj1
			Cul2
			Rab3ip
			Skil
			Gfpt1
			Arl6ip4
			Oscp1
			Scrn3
			Lonrf3
			Trib2
			Pcid2
			Rnf130
			Xrn1
			Gse1
			Cenpe
			Apc4
			Lzic
			4930402H24Rik
			Mapkap1
			Rapsn
			Nrg1
			Eno3
			Gimap6
			Ppfibp2
			Mtfmt
			Cog7
			Il4i1
			Ndrg1
			Atp8b4
			Slc28a2
			Skap2
			Sh3gl1
			Ufsp2
			Taldo1
			Lamb3
			Il15ra
			Vegfb
			B4galt7
			Jkamp
			Slc15a2
			rs
			Tmem170
			Trmt1
			Gm8369
			Rset2a
			Mtmr2
			Sf3b1
			Tax1bp3
			Gpr65
			Ppp1r15a
			Scyl1
			Tfpt
			Mctp1
			Cd200r3
			Ralgps2
			Ints5
			Vmp1
			Crispld2
			5430405H02Rik
			Tbc1d23
			Rlf
			Hs6st1
			Usp21
			Ap4s1
			Caprin1
			Apoe
			Bfar
			Etnk1
			Gng12
			Macf1
			E530011L22Rik
			Ifitm3
			Irs2
			Pi16
			Sgta
			Fads1
			Ift140
			Dock1
			Ube2v1
			Btk
			Adamts10
			Plod1
			Aftph
			Hist1h2bp
			Yod1
			Acot11
			Eci2
			C330007P06Rik
			Trappc9
			Stk17b
			Cdyl
			Dtx3l
			Pptc7
			Fancm
			Hdac4
			Zbtb22
			Dync1li1
			Braf
			Tex2
			Sestd1
			A330023F24Rik
			Adar
			Clpb
			Cops3
			Bud31
			Fam110a
			Pitpnb
			Lsr
			Frmd4b
			Tec
			Slc25a38
			Kctd13
			Ube3b
			Pkn1
			Sp4
			Lgals3
			Pigq
			Dap3
			Vezf1
			Rin2
			Yipf3
			Cd52
			Arl8b
			Zcchc2
			Plekhg2
			Rab11a
			Tpi1
			Zmym2
			Zfp36l2
			t9
			Nomo1
			Mylip
			Dbt
			Tdrd7
			Il18r1
			Sirpb1a
			Tnfaip6
			Senp7
			Plk2
			Spsb2
			Cinp
			Rnf103
			Otud5
			Gm5617
			Sirt7
			Ces2g
			Dgkq
			Kcnj10
			Idua
			Ccr7
			Bdp1
			Zc3h7a
			Wac
			Rbm45
			Cdc42se1
			Lag3
			Arl2bp
			Slc25a44
			Csnk1d
			Slu7
			Slc26a2
			Hdac7
			Wdr44
			Lypla2
			Nudt8
			Ptrh2
			Adam23
			2310061I04Rik
			Ifr1
			Metrnl
			Cd274
			Plod3
			Iscu
			Polr3c
			Exoc6b
			Madd
			Scai
			Ifr2
			Nr4a1
			Mdh2
			Mfhas1
			Phgdh
			Tmem176a
			Vav3
			Ppp2ca
			Mrps18a
			Mgam
			Pde8a
			Trim37
			Ttll5
			Guk1
			Spns1
			Med17
			Slc30a6
			Timeless
			1600014C10Rik
			Dnmt3a
			Cebpa
			Mea1
			Tpt1
			Gimap1
			Rbbp8
			Mettl8
			Cep72
			Atp5l
			Ypel5
			Fam102b
			Zfp322a
			Rel
			Sbno1
			Arl2
			Abi3
			Mpp5
			Mrpl14
			Ccdc84
			Sorl1
			Rapgef6
			Bag5
			Ext1
			H2-DMb1
			Slc7a6os
			Ankrd13d
			Deptor
			Plekhm2
			Cbll1
			Chst15
			Apobec1
			Spata13
			Polr3gl
			Ndufaf1
			Rse4
			0610040B10Rik
			Nrbp1
			Kbtbd11
			Ms4a1
			Cenpj
			Shkbp1
			Tcf7l2
			Abcb8
			Chd3
			Arhgap31
			Soat1
			Chchd3
			Rsel
			Herc4
			Efcab2
			Itgal
			Fig4
			E130309D02Rik
			Tmem59
			Mrpl9
			Alg5
			Drap1
			2023-09-05
			Stk40
			Ctsa
			Hist1h2bh
			Med11
			Cyth1
			Tmem129
			Rac1
			Rbck1
			Uap1
			Nploc4
			Zc3h12d
			Camta2
			1810013L24Rik
			Piga
			Zfp518a
			Slain1
			Churc1
			Pex11b
			Ccdc69
			Ankmy2
			Uso1
			Slamf6
			Frmd4a
			Jmjd6
			Vps41
			Trim25
			Zfc3h1
			I830077J02Rik
			Tmed7
			Fam76b
			Rhof
			Ptbp1
			Banp
			Ap3d1
			Mrpl19
			Mbd2
			Eif2b1
			Hectd1
			Eaf1
			Pik3cd
			Hist1h4c
			Pdss2
			2310033P09Rik
			Rassf3
			Scfd1
			Slx1b
			Zswim1
			Atxn7
			Acer3
			Rfc1
			Slc45a4
			Ing4
			Nudt18
			Slc4a7
			Pkp3
			Phldb3
			Zfp654
			Axl
			Fem1b
			G11
			Tmed1
			Cog5
			Slc31a1
			Rnf144a
			Tubgcp4
			Man1a2
			Rbm15
			Slc41a1
			Pld1
			Wasl
			Cenpi
			Hltf
			Spop
			Dusp7
			1110012L19Rik
			Dld
			Nudt14
			Mrgpra2a
			Zfp101
			Zdhhc5
			Abr
			Cpne1
			Rab33b
			G3bp1
			Inpp5f
			Fgfr1op
			Ppa1
			Mcm9
			Ikbkg
			Rab24
			Clec16a
			Phc2
			Fam50a
			2300009A05Rik
			Eif4a3
			Laptm4a
			Tmem128
			Icam1
			Alkbh7
			Sigmar1
			Uros
			Ceacam10
			Nhej1
			Dph3
			Usp38
			Hadhb
			Qrsl1
			Cir1
			Sergef
			Srsf4
			Glg1
			Rap1gds1
			Hexa
			Tmem42
			Orc2
			Timm17a
			Mcm2
			Fdxacb1
			Djc30
			Hdhd2
			Nsmaf
			Hgs
			Psmg1
			Zfp120
			Ifrd1
			Arpc1b
			Ahr
			Mrps31
			Cish
			Ckap2
			Gss
			Hist1h3i
			Rnf20
			Prpsap2
			Ppp5c
			Ikbke
			Khsrp
			Slc11a1
			Ctso
			Eci1
			Ncoa1
			Abca9
			Pgrmc2
			Foxo1
			Clec10a
			Gla
			Elmo1
			Ssu72
			Aqp9
			Cd37
			Mrps9
			Cdkn1a
			Mpp6
			Vps39
			Tuba1a
			Oas2
			Wsb2
			Cnot1
			Kmo
			Helb
			Tor1a
			Arfgap3
			Zfp748
			Rnf181
			Wdr36
			Acp2
			Bptf
			Cox10
			Pdk1
			Tmem9b
			Mpdu1
			Rcc1
			Fam111a
			Irak4
			Pole2
			Nol12
			Ipo7
			Uck2
			Hpcal1
			Sdccag8
			Arl5c
			Egln3
			Ebag9
			Ccm2
			Tnfrsf13b
			Cd300e
			Ifitm6
			Wdr3
			Emd
			Arhgap26
			Sgk3
			Ccdc28b
			Cd2
			Rab35
			Zdhhc21
			Acp5
			Tlr6
			Rpp14
			Msh2
			Grap2
			Mms19
			Ctdspl2
			Cdc42ep3
			Appl2
			Pik3ca
			Btd
			Ddx58
			Mllt1
			Galnt7
			Chmp4b
			Cmtm3
			Zfp652
			Grn
			Ldlr
			Dse1l1
			Pura
			Bccip
			Stat5b
			Hist1h1c
			Hsdl2
			Djb1
			1600020E01Rik
			Paqr7
			Commd4
			Prrc2a
			Lat2
			Ogdh
			Marcks
			Cdk5
			Tlr7
			Wls
			Polr3h
			Ly6g5b
			0610010F05Rik
			Eri1
			Lrp1
			Zbtb33
			Mvk
			Pomt1
			Ikzf5
			Tgif1
			Ube2a
			Hsf1
			Ttll1
			Dcaf6
			Pde6d
			Lrch4
			Keap1
			Alad
			Acrbp
			Iars2
			Sox4
			Ercc6l
			Top1
			Pde7a
			Herc6
			Tsix
			Hnrnph3
			Aco2
			Qk
			Acadm
			Cyhr1
			Nfe2l1
			Prkra
			Rbmx
			Lrrc8d
			Fam98a
			Prorsd1
			Fyn
			Pfkl
			Chmp5
			Taok1
			Adap2
			Tmem176b
			Sec63
			Cst7
			Dgcr8
			Serinc5
			Pde4b
			5430427O19Rik
			H2-DMb2
			Usp40
			Mlh1
			Rnf10
			Kcnq1ot1
			Lmf2
			Crtc3
			Cbx7
			Pi4k2b
			Orc6
			Itgb5
			Atg14
			Pafah1b3
			Neil3
			Dnttip1
			Nxf1
			Ppp6r2
			Oxsm
			Ddt
			Djc4
			Tmem167b
			Sec61a1
			Hpse
			Ptgs2
			Tbc1d22b
			Djc21
			Pcyt2
			Pde4dip
			Pttg1
			Pycrl
			Syce2
			Acp1
			Mpp7
			Chd9
			Ccpg1
			Dcp2
			Abhd8
			Cbr3
			Cdc42
			Tchp
			Baz2b
			Rassf2
			Mlxip
			Ddhd2
			Cask
			Ripk1
			Med7
			Zfp397
			Gyg
			Fam193b
			Fkbp11
			Rnf139
			Adam8
			Tagap
			Psmb2
			Syngr2
			Ubxn6
			H2-Q7
			Pgpep1
			Srsf10
			Eef1g
			Rps6kb1
			Tmem184b
			Map4k1
			Glrx
			Vav2
			Scpep1
			Mrps16
			Arid5b
			Ahsa2
			Serpinb2
			Eif2d
			Isg20
			Lgals3bp
			Rnpep
			Map2k4
			H3f3b
			Cars2
			Aph1c
			Hist1h1e
			2510039O18Rik
			Tgm2
			ip5
			Mpv17l2
			Rab3gap2
			Atl2
			Prcp
			Ttk
			Pofut2
			Sord
			Sp29
			Sp1
			Trem2
			Zfp160
			Ppox
			Lpxn
			Ncoa3
			N4bp2l2
			Slc2a3
			Gcc1
			Suv39h1
			Zbtb20
			Rlim
			Sp110
			Csnk2a2
			Traf3
			Ddx10
			E2f6
			Atp8b2
			Asxl1
			Trit1
			Sfpq
			Rap1a
			Tfip11
			Mtf2
			Adam10
			Hist2h2ac
			Atp1a3
			Cds1
			Slc25a32
			Phf1
			Zfp318
			Hgst
			Bet1l
			Dda1
			Trappc8
			Eif1b
			Eef1e1
			Zmiz1
			Parn
			Peli2
			Ipmk
			Prdx1
			Msl1
			Rrp9
			Cript
			Ciita
			Ptpn22
			Ccdc97
			Gnpt1
			Rrd1
			Gdi2
			Djc2
			Srpk2
			Prdm2
			Cirbp
			Ttc39b
			Atxn1l
			Prickle3
			B2m
			Mtrf1
			Otud7b
			Scrg1
			Zfp106
			Aatk
			Ccdc80
			Uhrf1
			Lima1
			C1qb
			Ercc2
			Pja1
			Il17ra
			B230208H11Rik
			Sars
			Mapkapk2
			Gbp9
			Mfsd7a
			Taf5
			Snx29
			Clasp1
			Psmb4
			Phf14
			Tmem209
			Ccdc12
			Terf2
			Csf1r
			Tmem43
			Pml
			Xpo6
			Cstf1
			Wdr75
			Safb
			Abca13
			Clec2i
			Gart
			Tcof1
			Scyl2
			Ptar1
			Cep170
			Siglech
			Krt83
			Wdr12
			Klhl15
			Slc7a5
			Nxn
			Mis18bp1
			Sin3a
			Iqcc
			Pla2g15
			Arhgef3
			Gpbp1
			Gigyf1
			Vcan
			Tmem120a
			Bcap29
			Pnpla6
			Nck1
			Bag6
			Cetn2
			Sgcb
			Btrc
			Egr1
			Pex19
			Card9
			Parp12
			Cstf3
			Hspe1
			Bcl6
			Yipf1
			Mif
			Zfp142
			Tifa
			Taf15
			Trpc4ap
			Fcer2a
			Ddx24
			Wipi2
			Dse2a
			Eif2s1
			Zdhhc16
			Ddx3x
			Sf3a3
			Nuak2
			Ltb
			Dicer1
			Nprl2
			Orai1
			Cfh
			Atad3a
			Sash1
			Ppfia1
			Ccdc130
			H2-Q10
			Zfp955b
			Inpp5j
			Hist1h1d
			Gmppb
			Mllt6
			Vapb
			Myadm
			Sec16a
			Cdkn2c
			Zswim7
			Atxn2l
			Ppp2r1b
			Dedd
			Tmem106a
			Ash1l
			Scamp3
			Renbp
			Akirin1
			Foxk2
			Rapgef2
			Nup188
			Endog
			Fam192a
			Slc35a5
			Heatr1
			Rab32
			Med1
			Cyth3
			Icosl
			Vbp1
			Pou5f2
			Zbed4
			Pea15a
			Ecd
			Ctsw
			Gps2
			Camta1
			Arl16
			Dmxl1
			Smap1
			H2-Eb1
			4933434E20Rik
			Apba3
			Cyp4f16
			Ankrd13c
			Dtx4
			Sertad3
			Usp4
			Agap2
			Usp34
			Tcn2
			Ncoa7
			Cotl1
			Sdc4
			Gpsm2
			Ythdc1
			Sh3kbp1
			Mrpl13
			Cd3eap
			Slc44a2
			B4galt5
			Tnrc6a
			Mbnl2
			Kcnk6
			Zfp385a
			Atp6v1b2
			Psme3
			Zfp296
			Tsta3
			Snx30
			Pon2
			Gab
			Insig2
			Slc39a3
			Glcci1
			Ythdf2
			Slc7a11
			Oxsr1
			Dst
			Dtd1
			Med13l
			Dse
			Pot1a
			Birc3
			Arrb1
			Gabarap
			Gmps
			Ptk2b
			Fam83d
			Nfkbiz
			Inpp5a
			Mtbp
			Zfp592
			Gatad1
			Mepce
			Vegfa
			Zfp777
			Plekhf2
			Tsc22d2
			Lgals1
			Cdc42ep2
			Fam160b2
			Mthfd2l
			Bcas2
			Vcl
			Cenpb
			Nt5dc3
			Phpt1
			Zfp740
			Preb
			Ttc17
			Mthfd1
			Tspan31
			Hmgn3
			Pnpla7
			Zc3h13
			Dhx33
			Cdipt
			Tbc1d9b
			Gsn
			Trmt5
			Cited2
			Pef1
			Rdh10
			Strap
			Senp3
			Stap1
			Tlr8
			Inf2
			Mrpl22
			Ndufa12
			Acox1
			Pdss1
			Rabgef1
			Cd300ld
			Aldh1b1
			Cnih4
			Khk
			Foxn3
			Cyp51
			Gns
			Pex5
			Bmi1
			6530402F18Rik
			Fars2
			Psen2
			Dimt1
			Pibf1
			Ankrd28
			Mtpap
			Rcbtb2
			Rabgap1l
			Pik3cg
			Cnot2
			Zc3h3
			Runx2
			Btg3
			Znhit1
			Klhl22
			Cpsf3
			Snx25
			Nsun3
			Lin54
			Ctns
			Tox4
			Golgb1
			2410004B18Rik
			Dcaf11
			1700021F05Rik
			Sirpa
			Ckb
			Pts
			Slc16a6
			Wdr82
			Fndc3a
			Rab7
			Myo10
			Snhg1
			Ccnd2
			Nt5e
			Gramd4
			Ttc7
			Rnf11
			Fbxo9
			Sf3a2
			Bzw1
			Wdhd1
			Capza1
			Ctbs
			Zfp292
			Sh3glb1
			Pygl
			Pank3
			Haus6
			Igsf8
			Ctn1
			Arid4b
			Sike1
			Nup153
			Tsen15
			Tnfsf13
			Tbl3
			Cd151
			Atf3
			Manea
			Cln6
			Tk1
			Sf3b2
			Tmem219
			Arl6ip6
			Klf13
			Tor3a
			Pcca
			Hnrnpul2
			Lztfl1
			Fam126a
			Prr14
			Tmem189
			Rnf215
			Hyou1
			Zbtb10
			Dusp11
			Tubgcp6
			Ftl1
			Vpreb3
			Ephx1
			Igf2bp3
			Syap1
			Scaf4
			Mad2l1bp
			Hibch
			Sys1
			Nos1ap
			Cnot4
			6030458C11Rik
			Nfkb1
			Tpp2
			Ift172
			Carm1
			Prtn3
			Spc2
			Crybg3
			Ptafr
			Ercc3
			Slc33a1
			Ccnl2
			Ndufb6
			Stim1
			Rasa1
			Sdf4
			Srbd1
			Trp53
			Brms1l
			Fxr2
			Zmynd8
			Gatm
			Epn1
			Pla2g7
			Ly6d
			Armc1
			Sacm1l
			Tmem26
			Phospho2
			C130026I21Rik
			Entpd6
			Gabpb2
[truncated: 2,834 more rows]
