# Supplementary material for: An aging-related immune landscape in the hematopoietic immune system
Source: Immun Ageing. 2024 Jan 2;21:3. doi: 10.1186/s12979-023-00403-2 (PMC10759628; doi:10.1186/s12979-023-00403-2)
Supplement: Supplementary file 9 — Additional file 9: Table S2. List of the classification markers for all cell subpopulations. [file 12979_2023_403_MOESM9_ESM.xlsx]

## Sheet: Sheet1
cell subset	markers
BC	Cd79a+ Cd79b+ Ms4a1+
TC	Cd3d+ Cd3e+ Cd3g+
NK	Gzma+ Xcl1+ Nkg7+
HSC	CD34+ Kit+ Cdk6+ Adgrg1+
NMP	Mpo+ Elane+ Prtn3+
DC	Siglech+ Ccr9+
MONO	Fn1+ Ccr2+ F13a1+
MAC	C1qa+ C1qc+ Fcna+
NEU	Retnlg+ Stfa2+ Mmp8+
BASO	Mcpt8+ Prss34+
RBC	Hbb-bs+ Hbb-bt+ Hba-a1+
PROTC	Stmn1+ Pclaf+ Mki67+
CD4NA	Igfbp4+ Cd4+ Lef1+
TREG	Foxp3+ Ikzf2+ Ctla4+
TH1	Cxcr6+ Ifng+ Xcl1+
TH17	Rora+ Il17a+
CD8NA	Cd8a+ Ccr7+
CD8TEM	Gzmk+ Ccl4+ Ier3+
CD8CTL	Ccl5+ Nkg7+
S100TC	S100a9+ S100a8+ Camp+
TEX	Tbc1d4+ Sostdc1+
PREBC	Atp1b1+ Rag1+ Sox4+
PROBC	Stmn1+ Pclaf+ Mki67+
NBC	Ighd+ Scd1+ Ms4a1+
S100BC	S100a9+ S100a8+ Camp+
PBC	Igha+ Jchain+ Xbp1+
ABC	Apoe+ Fcmr+ Zbtb20+
HSC0	Dntt+ Sell+ Ccl9+
HSC1	Klf1+ Gata1+ Tgfbr3+
HSC2	Hlf+ Mecom+ Mllt3+
