# Supplementary material for: An aging-related immune landscape in the hematopoietic immune system
Source: Immun Ageing. 2024 Jan 2;21:3. doi: 10.1186/s12979-023-00403-2 (PMC10759628; doi:10.1186/s12979-023-00403-2)
Supplement: Supplementary file 10 — Additional file 10: Table S3. List of the cell numbers of all subpopulations in each group. [file 12979_2023_403_MOESM10_ESM.csv]

	PREBC	PROBC	NBC	S100BC	PBC	ABC	PROTC	CD4NA	TREG	TH1	TH17	CD8NA	CD8TEM	CD8CTL	S100TC	TEX	NK	HSC	NMP	DC	MONO	MAC	NEU	BASO	RBC
2W	1288	465	1856	134	14	87	24	309	52	26	19	132	10	116	79	28	72	99	91	95	270	215	974	26	188
20M	14	50	993	511	160	326	28	197	200	78	47	120	111	318	256	280	138	70	252	116	485	175	2352	46	729
totlal	1302	515	2849	645	174	413	52	506	252	104	66	252	121	434	335	308	210	169	343	211	755	390	3326	72	917
